# Supplementary material for: Compartment-specific adaptive responses and dysregulation under NQO1 deficiency in diabetic kidney disease: A transcriptomic GSEA-based investigation
Source: PLoS One. 2025 Sep 8;20(9):e0331582. doi: 10.1371/journal.pone.0331582 (PMC12416748; doi:10.1371/journal.pone.0331582)
Supplement: S1 File — (ZIP) [file pone.0331582.s005.zip]

Archive with 6 entries (6 files):
- ACR-FBS-FW-GT data.xlsx
- __MACOSX/._ACR-FBS-FW-GT data.xlsx
- DE_Results_SampleType_Gloms.xlsx
- __MACOSX/._DE_Results_SampleType_Gloms.xlsx
- DE_Results_SampleType_PCT.xlsx
- __MACOSX/._DE_Results_SampleType_PCT.xlsx
