# Supplementary material for: Compartment-specific adaptive responses and dysregulation under NQO1 deficiency in diabetic kidney disease: A transcriptomic GSEA-based investigation
Source: PLoS One. 2025 Sep 8;20(9):e0331582. doi: 10.1371/journal.pone.0331582 (PMC12416748; doi:10.1371/journal.pone.0331582)
Supplement: S1 File — (ZIP) [file pone.0331582.s005.zip › ACR-FBS-FW-GT data.xlsx]

## Sheet: ACR
WT	NKO	WT-STZ	NKO-STZ
54	54	65	285.45
34	43	76	236.54
22	32	95.3	330.35
12	34	67.87	260.59
24	34	127.45	212.48
45	42	142.3	175.6
		142.52	214.08

## Sheet: FBS
WT	NKO	WT-STZ	NKO-STZ
143	148	199	490
154	160	394	656
170	151	544	634
136	166	443	494
134	144	490	568
151	176	500	431

## Sheet: GBM thickness
WT	NKO	WT-STZ	NKO-STZ
160.89	142.3	181.68	218.4
156.9	156.37	195.4	195.2
143.2	150	187.22	225.02
160.89	195.2	188.91	246.53
159.88	164.96	197.92	178.5
160.48	160.89	150.32	213.02
182.5	168.2	201.2	214.5
174.2	146.88	205.1	221.25

## Sheet: Foot process width
WT	NKO	WT-STZ	NKO-STZ
215.59	243.45	243.45	292.66
210.25	209.54	234.15	312.4
193.5	201	201	285.45
215.59	178.65	315.2	330.35
221.04	221.04	265.21	345.2
221.04	215.59	322.33	285.6
160.48	148.37	211.68	340.77
249.51	196.82	298.5	405.6
