# Supplementary material for: Compartment-specific adaptive responses and dysregulation under NQO1 deficiency in diabetic kidney disease: A transcriptomic GSEA-based investigation
Source: PLoS One. 2025 Sep 8;20(9):e0331582. doi: 10.1371/journal.pone.0331582 (PMC12416748; doi:10.1371/journal.pone.0331582)
Supplement: S1 File — (ZIP) [file pone.0331582.s005.zip › DE_Results_SampleType_Gloms.xlsx]

## Sheet: WT-v-NQO1
FC

## Sheet: WT-v-STZ
FC

## Sheet: WT-v-STZNQO1
FC

## Sheet: NQO1-v-STZ
FC

## Sheet: NQO1-v-STZNQO1
FC

## Sheet: STZ-v-STZNQO1
FC
